# Supplementary material for: Lockdown stringency and paediatric self-harm presentations during COVID-19 pandemic: retrospective cohort study
Source: BJPsych Open. 2022 Mar 24;8(2):e75. doi: 10.1192/bjo.2022.41 (PMC8963968; doi:10.1192/bjo.2022.41)
Supplement: Supplementary file 1 [file bjosup.zip]

Archive with 2 entries (2 files):
- S2056472422000412sup002.docx
- S2056472422000412sup001.docx
